# Supplementary material for: Pyramiding Recessive Resistance Genes Enhances Bacterial Leaf Spot Resistance in Peppers by Suppressing In Planta Bacterial Growth
Source: Plants (Basel). 2025 Aug 17;14(16):2559. doi: 10.3390/plants14162559 (PMC12389147; doi:10.3390/plants14162559)
Supplement: Supplementary file 1 [file plants-14-02559-s001.zip]

Archive with 1 entries (1 files):
- plants-3706708-supplementary.pdf
